# Supplementary material for: Pet Owners’ Preferences for Quality of Life Improvements and Costs Related to Innovative Therapies in Feline Pain Associated with Osteoarthritis—A Quantitative Survey
Source: Animals (Basel). 2024 Aug 8;14(16):2308. doi: 10.3390/ani14162308 (PMC11350694; doi:10.3390/ani14162308)
Supplement: Supplementary file 1 [file animals-14-02308-s001.zip]

Archive with 1 entries (1 files):
- animals-3057510-supplementary.pdf
